# Supplementary material for: An Ontology to Improve Transparency in Case Definition and Increase Case Finding of Infectious Intestinal Disease: Database Study in English General Practice
Source: JMIR Med Inform. 2017 Sep 28;5(3):e34. doi: 10.2196/medinform.7641 (PMC5639210; doi:10.2196/medinform.7641)
Supplement: Multimedia Appendix 1 [file medinform_v5i3e34_app1.xlsx]

## Sheet: App1_Ontology
Supplementary table 1: Infectious intestinal disease (IID) ontology
Class	Diagnosis	Investigation (Pathology test)	Clinical feature	Process of Care	Therapy (Treatment)
Properties	◦Acute: maximum case duration is 2 weeks; can have multiple, first/new episodes in a year but not within 2 weeks of each other ◦Infectious: caused by a bacteria, virus, protozoa/amoeba; specific pathogens listed in Tam C, Viviani L, Adak B, et al. 2012. ◦Intestinal: affects gastrointestinal system ◦Symptomatic: causes diarrhoea and/or vomiting	Investigations and pathology tests related to stool sampling or pathogens associated with IID. Occur in same two-week period as IID diagnosis.	Symptoms or signs commonly experienced by patients with IID. Occur in same two-week period as IID diagnosis.	Actions taken by clinicians while providing care to patients with IID. Occur in same two-week period as IID diagnosis.	Therapies and drugs commonly prescribed to patients with IID within same two-week period as IID diagnosis.
Sub-classes	Infectious intestinal disease/IID	Positive identification of pathogens causing IID through pathology testing	Primary	Notifications to authorities of IID, gastroenteritis, dysentery, food poisoning	Antimotility/antidiarrhoeal drugs: Loperamide hydrochloride, Immodium
	Diarrhoeal disease	Pathology tests used to identify organisms associated with acute IID	Diarrhoea or loose bowels		Oral rehydrating solutions: Dioralyte, Electrolade
	Infectious gastroenteritis/gastrointestinal disease	Detection methods	Bloody, osmotic/watery diarrhoea
	Food poisoning	Traditional microbiological culture tests - growth of pathogens on selective media	Diarrhoea containing mucus
	Infectious enteritis	Microscopic examination - stained and unstained preparations	Secondary
	Infectious colitis	Immuno–assay techniques to detect antigens or toxins in faeces i.e. Enzyme-linked immunoabsorbent assays	Vomiting/emesis
	Salmonella gastroenteritis	Nucleic acid amplification Tests (NAATs) - Molecular Tests i.e Polymerase chain reaction (PCR), Reverse transcriptase-polymerase chain reaction (RT-PCR)	Vomiting/emesis
	Infantile viral gastroenteritis	Electron microscopy	Change in bowel habit
	Acute amoebic dysentery	Identification methods	Dehydration
	Winter vomiting disease	Biochemical and biomarker testing for bacterial pathogens	Nausea
	Stomach flu/stomach virus	Serological tests using antibodies targeted at pathogen specific antigens	Retching
	Dysentery	Toxin typing	Fever
	Pathogens/diseases associated with acute IID:	Phage typing	General gastrointestinal symptoms
	Aeromonas, gastrointestinal	Genotyping – sequencing, PCR, Variable Number Tandem Repeat (VNTR) typing, Multi Locus Sequence Typing (MLST)
	Adenovirus, gastrointestinal, strain 40/41	Multi Locus Sequence Typing (MLST)
	Astrovirus	Pathology test requests for organisms associated with IID
	Bacillus cereus, gastrointestinal	Pathology test requests for organisms associated with IID
	Caliciviruses/Norwalk-like viruses (NLV)
	Campylobacter
	Cholera, all types
	Clostridium difficile (toxin A/B)
	Clostridium perfringens
	Clostridia, gastrointestinal
	Cryptosporidium, all types
	Cyclospora
	E. coli gastrointestinal tract infection/enteropathogenic E. coli
	E. coli O157 with or without hemolytic uremic syndrome
	E. coli, enteroaggregative (EAEC)
	E. coli, enterotoxigenic (ETEC) LT/ST
	E.coli, verocytotoxin producing (VTEC)
	E. coli, enterohaemorraghic (EHEC)
	E. coli, Shiga-like toxin producing (STEC) stx 1/stx 2
	Entamoeba histolytica (amoebic dysentery)
	Giardia
	Norovirus (GI/GII)
	Pseudomonas gastrointestinal tract infection
	Rotavirus A
	Salmonella
	Sapovirus
	Shigella
	Staphylococcus, gastrointestinal
	Trichomoniasis, gastrointestinal
	Yersinia enterocolitica
