# Supplementary material for: An Ontology to Improve Transparency in Case Definition and Increase Case Finding of Infectious Intestinal Disease: Database Study in English General Practice
Source: JMIR Med Inform. 2017 Sep 28;5(3):e34. doi: 10.2196/medinform.7641 (PMC5639210; doi:10.2196/medinform.7641)
Supplement: Multimedia Appendix 2 [file medinform_v5i3e34_app2.xlsx]

## Sheet: App2A_DiagnosticCodes
Supplementary table 2A: Diagnostic codes based on IID ontology
	Read codes version 2 (5-byte set)	Read codes version 2 (5-byte set) description	Direct mapping	Partial mapping	No clear mapping	Does not map
Diagnostic Codes in Infectious Intestinal Diseases domain: Direct mapping: high likelihood of strictly adhering to IID case definition Partial mapping: less clearly adhering to IID case definition No clear mapping: does not fall under ICD-10 IID definition or terminology is too vague to clearly fall under IID case definition	A0	Intestinal infectious diseases		X
	A0...00	Intestinal infectious diseases		X
	A0...11	Bacterial food poisoning	X
	A0...12	Food poisoning	X
	A0...13	Vomiting infective	X
	A00%	Cholera (all types)	X
	A01%	Typhoid and paratyphoid fevers				X
	A02	Other salmonella infections			X
	A0-2	Other salmonella infections			X
	A020%	Salmonella gastroenteritis	X
	A021%	Salmonella septicaemia				X
	A022%	Localised salmonella infection (meningitis, arthitis, etc.)				X
	A02y%	Other specified salmonella infection				X
	A02z%	Salmonella infection NOS				X
	A03%	Shigellosis	X
	A04	Other bacterial food poisoning		X
	A040	Staphylococcal food poisoning	X
	A041	Botulism				X
	A041.00	Botulism				X
	A042	Clostridium perfringens food poisoning	X
	A043	Other clostridia causing food poisoning	X
	A044	Vibrio parahaemolyticus food poisoning	X
	A04y0	Foodborne Bacillus cereus intoxication	X
	A04z	Food poisoning NOS			X
	A04z.00	Food poisoning NOS			X
	A05	Amoebiasis			X
	A05..00	Amoebiasis			X
	A050%	Acute amoebic dysentery	X
	A051%	Chronic intestinal amoebiasis				X
	A052%	Amoebic nondysenteric colitis				X
	A053%	Amoebic liver abscess				X
	A055%	Amoebic brain abscess				X
	A056%	Amoebic skin ulceration				X
	A05y%	Amoebic infection of other sites including appendicitis, balantitis, NOS				X
	A05z%	Amoebiasis NOS			X
	A06	Other protozoal intestinal diseases, including Balatidiasis				X
	A061%	Giardiasis - Lambliasis	X
	A063%	Intestinal trichomoniasis		X
	A064%	Cryptosporidiosis	X
	A07	Intestinal infection due to other organisms		X
	A07..00	Intestinal infection due to other organisms		X
	A070	Escherichia coli gastrointestinal tract infection	X
	A070.00	Escherichia coli gastrointestinal tract infection	X
	A0700	Enteropathogenic Escherichia coli infection	X
	A0701	Enterotoxigenic Escherichia coli infection	X
	A070200	Enteroinvasive Escherichia coli infection	X
	A0703	Enterohaemorrhagic Escherichia coli infection	X
	A070300	Enterohaemorrhagic Escherichia coli infection	X
	A071%	Arizona paracolon gastointestinal tract infection				X
	A072%	Aerobacter aerogenes gastrointestinal tract infection				X
	A073%	Proteus gastrointestinal tract infection				X
	A074	Other specified gastrointestinal tract bacterial infection		X
	A074.00	Other specified gastrointestinal tract bacterial infection		X
	A0740	Staphylococcal gastrointestinal tract infection	X
	A0740-2	Diarrhoea due to staphylococcal toxin	X
	A0741	Pseudomonas gastrointestinal tract infection	X
	A074100	Pseudomonas gastrointestinal tract infection	X
	A0743	Campylobacter gastrointestinal tract infection	X
	A074300	Campylobacter gastrointestinal tract infection	X
	A0743-1	Campylobacter gastrointestinal tract infection	X
	A074311	Campylobacter gastrointestinal tract infection	X
	A074312	Campylobacter gastrointestinal tract infection	X
	A0743-2	Campylobacter enteritis	X
	A074313	Helicobacter gastritis				X
	A0743-3	Helicobacter gastritis				X
	A0744%	Enteritis due to Yersinia enterocolitica	X
	A0745	Helicobacter pylori gastrointestinal tract infection				X
	A074500	Helicobacter pylori gastrointestinal tract infection				X
	A074y%	Other specified other gastrointestinal infection			X
	A075%	Unspecified bacterial enteritis		X
	A076%	Enteritis due to specified virus	X
	A07y	Gastrointestinal tract infection due to specified organism NEC		X
	A07y0	Gastrointestinal tract infection due to specified organism NEC		X
	A07y000	Gastrointestinal tract infection due to specified organism NEC		X
	A07y1	Gastrointestinal tract infection due to specified organism NEC		X
	A07y100	Gastrointestinal tract infection due to specified organism NEC		X
	A07z	Gastrointestinal tract infection due to specified organism NOS		X
	A07z.00	Gastrointestinal tract infection due to specified organism NOS		X
	A08	Ill-defined intestinal tract infections		X
	A08..00	Ill-defined intestinal tract infections		X
	A08..11	Gastric flu	X
	A080	Infectious colitis, enteritis and gastroenteritis	X
	A081	Colitis, enteritis and gastroenteritis presumed infectious	X
	A082	Infectious diarrhoea	X
	A083	Diarrhoea of presumed infectious origin	X
	A08z	Ill defined gastrointestinal tract infections NOS		X
	A08z.00	Ill defined gastrointestinal tract infections NOS		X
	A0y	Other specified infectious diseases of intestinal tract		X
	A0z	Intestinal tract infectious disease NOS		X
	A0z..00	Intestinal tract infectious disease NOS		X
Diagnostic Codes outside Infectious Intestinal Diseases domain	1J8%	Suspected food poisoning		X
	19G%	Diarrhoea and vomiting (first and new episode types only)		X
	A3Ay2%	Clostridium difficile infection		X
	A78y1%	Epidemic vomiting syndrome/winter vomiting disease		X
	Ayu00%	[X]Cholera, unspecified		X
	Ayu01%	[X]Paratyphoid fever,unspecifd				X
	Ayu02%	[X]Oth specfd salmonela infctn				X
	Ayu03%	[X]Salmonella infectn,unspecfd				X
	Ayu04%	[X]Other shigellosis		X
	Ayu05%	[X]Shigellosis, unspecified		X
	Ayu07%	[X]Bacterial intestinal infection, unspecified		X
	Ayu0B%	[X]Amoebiasis, unspecified				X
	Ayu0E%	[X]Other viral enteritis				X
	Ayu0E00	[X]Other viral enteritis				X
	Ayu0F	[X]Viral intestinal infection, unspecified		X
	Ayu0H	[X]Diarrhoea and gastroenteritis of presumed infectious origin		X
	J43..11	Gastroenteritis		X
	J431	Toxic gastroenteritis		X
	J43-1	Toxic gastroenteritis		X
	J43-11	Toxic gastroenteritis		X

## Sheet: App2B_NonDiagCodes
Supplementary table 2B: Supporting factor codes based on IID ontology
	Read codes version 2 (5-byte set)	Read codes version 2 (5-byte set) description	Direct mapping	Partial mapping	No clear mapping
Symptom Codes	1652%	Feels hot/feverish			X
	1653%	Fever with sweating			X
	1654%	Having rigors			X
	1656%	Feverish cold			X
	1969	Abdominal pain			X
	1997	Retching			X
	198-00%	Nausea			X
	198-01%	C/O - nausea			X
	198-12%	Nausea symptoms			X
	1982%	Nausea present			X
	198Z%	Nausea NOS			X
	1992%	Vomiting		X
	1993%	Projectile vomiting		X
	1994%	Vomiting blood - fresh		X
	1995%	Vomiting blood - coffee ground		X
	1996%	Vomiting - bile stained		X
	1997%	Retching			X
	199Z%	Vomiting NOS		X
	19E6%	Blood in faeces symptom		X
	19EA%	Change in bowel habit			X
	19EE%	Increased frequency of defaecation		X
	19F-00%	Diarrhoea symptoms		X
	19F-11%	Diarrhoea		X
	19F-12%	Diarrhoea loose stools		X
	19F2%	Diarrhoea		X
	19F3%	Spurious (overflow) diarrhoea		X
	19F4%	Toddlers diarrhoea		X
	19F5%	Time since last episode of diarrhoea		X
	19FZ%	Diarrhoea symptom NOS		X
	19G%	Diarrhoea and vomiting (first and new episode types only)		X
	19ZZ%	Gastrointestinal symptom NOS			X
	C3653%	Dehydration			X
	J680%	Vomiting of blood		X
	R0701%	[D]Vomiting		X
	R0702%	[D]Emesis		X
	R0704%	[D]Projectile vomiting		X
	R070z%	[D]Retching			X
	R0771%	[D] Stools loose		X
	R090	[D]Abdominal pain			X
	R0904%	[D]Abdominal cramps			X
	R090z%	[D]Abdominal pain NOS			X
Investigation Codes:	4141%	Stool sample sent to lab.			X
	4744%	Faeces consistency: fluid			X
	4762%	Blood in faeces			X
	41D2%	Stool sample obtained			X
	43b3%	Cryptosporidia antigen level		X
	43bA%	Norwalk virus antigen test		X
	43E5%	Widal (salmonella) test		X
	43g0%	Amoebic antibody level		X
	43g4%	E. histolytica antibody level		X
	43h8%	Enterovirus ribonucleic acid detection	X
	43hB%	Adenovirus group F PCR		X
	43jf%	Norovirus nucleic acid detection	X
	43jj%	Rotavirus nucleic acid detection	X
	43jl%	Sapovirus nucleic acid detection	X
	43jL%	Enterovirus nucleic acid detection	X
	43jM%	Adenovirus nucleic acid detection	X
	43jP%	Astrovirus nucleic acid detection	X
	43jw%	Norovirus (SRSV) nuc acid detn	X
	43k5%	Adenovirus antigen level		X
	43k9%	Clostridium difficile antigen detection	X
	43n3%	Campylobact jejuni IgA ab lev		X
	43n5%	Campylobact jejuni IgG ab lev		X
	43n6%	Campylobact jejuni IgM ab lev		X
	43Wh%	Giardia lam antibody specifcty		X
	43WS%	Adenovirus antibody level		X
	4772%	Faeces: parasite present	X
	4774%	Faeces: bacteria present	X
	47D%	Faeces examination - organisms			X
	4I16%	Microscopy, culture and sensitivities			X
	4I1A%	Enteric MC&S			X
	4J230%	Sample: salmonella cultured	X
	4J29%	Campylobacter species not isolated			X
	4JD20%	Clostridium difficile toxin A detected	X
	4JDd%	Campylobacter serology		X
	4JDG%	Yersinia serology		X
	4JH40%	Stool culture cryptosporidium positive	X
	4JH41%	Stool culture cryptosporidium negative			X
	4JH42%	Stool culture positive	X
	4JH43%	Stool culture negative			X
	4JQ2%	Clostridium difficile toxin level (lab reports)		X
	4JQH%	Clostridium difficile glutamate dehydrogenase immunoassay		X
	4JR8%	Rotavirus screening test		X
	4JRB%	Escherichia coli 0157 screening test		X
	4JS8%	Cryptosporidium microscopy		X
	4JUG%	Human adenovirus detected	X
	4JUH%	Human enterovirus detected	X
	682C%	Norovirus screening test		X
	683B%	Clostridium dificile toxin detection	X
Therapy Codes	a83%	LOPERAMIDE HYDROCHLORIDE		X
	a85%	LOPERAMIDE HYDROCHLORIDE+SIMETHICONE		X
	i81%	ELECTROLYTES-ORAL-SODIUM		X
	DIEF378NEMIS	Dioralyte Effervescent Tablets (Blackcurrant)		X
	DIEF378NEMIS	Dioralyte effervescent tablets blackcurrant (Aventis Pharma)		X
	DIEF380NEMIS	Dioralyte effervescent tablets citrus (Aventis Pharma)		X
	DIEF8632EGTON	Dioralyte Effervescent tablets		X
	DIOR23269EMIS	Dioralyte Oral Powder (Blackcurrant)		X
	DIOR23269EMIS	DIORALYTE BLACKCURRANT sachets blackcurrant		X
	DIOR23269EMIS	Dioralyte oral powder sachets blackcurrant (Sanofi)		X
	DIOR23269EMIS	DIORALYTE sachets blackcurrant		X
	DIOR23270EMIS	Dioralyte Oral Powder (Citrus)		X
	DIOR23270EMIS	DIORALYTE CITRUS sachets citrus		X
	DIOR23270EMIS	Dioralyte oral powder sachets citrus (Sanofi)		X
	DIOR51732NEMIS	Dioralyte Oral Powder (Plain)		X
	DIOR51732NEMIS	Dioralyte oral powder sachets plain (Sanofi)		X
	DIPO15957NEMIS	Dioralyte Relief Powder (Apricot)		X
	DIPO15957NEMIS	Dioralyte Relief oral powder sachets apricot (Sanofi)		X
	DIPO31702EMIS	Dioralyte Relief Powder		X
	DIPO31702EMIS	Dioralyte Relief Powder		X
	DIPO775NEMIS	Dioralyte Relief Powder (Raspberry)		X
	DIPO775NEMIS	Dioralyte Relief oral powder sachets raspberry (Sanofi)		X
	DIPO776NEMIS	Dioralyte Relief Powder (Blackcurrant)		X
	DIPO776NEMIS	Dioralyte Relief oral powder sachets blackcurrant (Sanofi)		X
	DIPO920	Dioralyte Oral Powder		X
	DIPO920	DIORALYTE NATURAL sachets natural flavour		X
	DIPO920	Dioralyte Oral powder		X
	DIPO920	DIORALYTE sachets natural flavour		X
	DITA4554NEMIS	Diocalm Chewable tablets		X
	DYTA17494NEMIS	Dymotil 2.5mg/25microgram tablets (Mercury Pharma Group Ltd)		X
	ELOR10373BRIDL	Electrolade Banana Oral Powder		X
	ELOR10373BRIDL	Electrolade oral powder sachets banana (Actavis UK Ltd)		X
	ELOR11289NEMIS	Electrolade oral powder sachets lemon and lime (Actavis UK Ltd)		X
	ELOR27079EMIS	Electrolade oral powder sachets blackcurrant (Actavis UK Ltd)		X
	ELOR27081EMIS	Electrolade Oral Powder (Multiflavour)		X
	ELOR27081EMIS	Electrolade oral powder sachets multiflavour (Actavis UK Ltd)		X
	ELOR27081EMIS	ELECTROLADE sachets mixed flavours		X
	ELOR27082EMIS	Electrolade Oral Powder (Orange)		X
	ELOR27082EMIS	Electrolade oral powder sachets orange (Actavis UK Ltd)		X
	ELOR27082EMIS	ELECTROLADE sachets orange		X
	ELPO3504	Electrolade Oral powder		X
	ENCA6424NEMIS	Entrocalm Loperamide 2mg capsules (Galpharm International Ltd)		X
	LOCA1691	Loperamide 2mg capsules		X
	LOCA1691	loperamide capsules 2mg		X
	LOCA1691	Loperamide Hydrochloride Capsules 2 mg		X
	LOOR14672NEMIS	Loperamide 2mg oral lyophilisates sugar free		X
	LOOR14672NEMIS	Loperamide Hydrochloride Orodispersible Tablets 2 mg		X
	LOOR20144NEMIS	Loperamide 25mg/5ml oral suspension		X
	LOSU9001DLSEM	Loperamide 1mg/5ml oral solution sugar free		X
	LOSY1692	Loperamide Hydrochloride Syrup 1 mg/5 ml		X
	LOTA796NEMIS	Loperamide 2mg tablets		X
	LOTA796NEMIS	Loperamide Hydrochloride Tablets 2 mg		X
	NOTA12496NEMIS	Normaloe 2mg tablets (Tillomed Laboratories Ltd)		X
	NOTA27973EMIS	Norimode 2mg tablets (Tillomed Laboratories Ltd)		X
	SOCO4044NEMIS	Sodium Bicarbonate Compound tablets BP		X
	SOOR35553NEMIS	Sodium Phosphate Oral solution 17.9 %		X
Process of Care Codes	65V1%	Notification of dysentery		X
	65V2%	Notification of food poisoning		X
	9G1%	Infectious disease notific.			X
	65VJ%	Notification of infectious disease			X
